# Supplementary material for: Polymersomes preventing brain infiltration of CD177+ neutrophils to mitigate hemorrhagic transformation post-tPA thrombolysis
Source: Nat Commun. 2026 Mar 25;17:4395. doi: 10.1038/s41467-026-71076-w (PMC13181025; doi:10.1038/s41467-026-71076-w)
Supplement: Supplementary file 4 — Source Data [file 41467_2026_71076_MOESM4_ESM.xlsx]

## Sheet: Fig.2c
		Intensity (Percent)
	Size (nm)	-H2O2	+H2O2
	0.4	0	0
	0.4632	0	0
	0.5365	0	0
	0.6213	0	0
	0.7195	0	0
	0.8332	0	0
	0.9549	0	0
	1.117	0	0
	1.294	0	0
	1.499	0	0
	1.736	0	0
	2.01	0	0
	2.328	0	0
	2.696	0	0
	3.122	0	0
	3.615	0	0
	4.187	0	0
	4.849	0	0
	5.615	0	0
	6.503	0	0
	7.531	0	0
	8.721	0	0
	10.1	0	0
	11.7	0	0
	13.54	0	0
	15.89	0	0
	18.17	0	0
	21.04	0	0
	24.36	0	0
	28.21	0	0
	32.67	0	0
	37.34	0	0
	43.82	0	0
	50.75	0	0
	58.77	0.4	0
	68.06	3.1	0
	78.82	8	0.1
	91.28	13.6	1
	105.7	17.8	2.7
	122.4	19.1	4.8
	141.8	17	6.8
	164.2	12.3	8
	190.1	6.7	9.3
	220.2	2.1	9.5
	255	0	9.1
	295.3	0	8.2
	342	0	7
	396.1	0	5.7
	458.7	0	4.5
	531.2	0	3.4
	615.1	0	2.6
	712.4	0	2
	825	0	1.6
	955.4	0	1.4
	1108	0	1.3
	1281	0	1.3
	1484	0	1.4
	1718	0	1.4
	1990	0	1.4
	2305	0	1.3
	2669	0	1.2
	3091	0	1
	3580	0	0.8
	4145	0	0.6
	4801	0	0.4
	5580	0	0.2
	6439	0	0
	7456	0	0
	8635	0	0

## Sheet: Fig.2d
	Time (h)	tPA release (%)
-H2O2	0	0	0	0
	0.5	3.84	8.24	3.5
	1	4.22	8.99	7.16
	2	6.85	14.28	12.22
	3	9.7	11.28	13.58
	6	13.63	20.92	15.67
	12	19.76	22.11	23.78
	24	22.94	27.92	25.37
+H2O2	Time (h)	tPA release (%)
	0	0	0	0
	0.5	25.54	25.27	28.3
	1	28.09	29.5	28.49
	2	29.86	36.78	37.45
	3	32.23	46.6	44.34
	6	39.43	48.92	52.62
	12	42.27	56.82	60.78
	24	55.42	55.56	64.36

## Sheet: Supplementary Fig.4a
	Intensity (Percent)
Size (nm)	-H2O2	+H2O2
0.4	0	0
0.4632	0	0
0.5365	0	0
0.6213	0	0
0.7195	0	0
0.8332	0	0
0.9549	0	0
1.117	0	0
1.294	0	0
1.499	0	0
1.736	0	0
2.01	0	0
2.328	0	0
2.696	0	0
3.122	0	0
3.615	0	0
4.187	0	0
4.849	0	0
5.615	0	0
6.503	0	0
7.531	0	0
8.721	0	0
10.1	0	0
11.7	0	0
13.54	0	0
15.89	0	0
18.17	0	0.2
21.04	0	0.6
24.36	0	0.9
28.21	0	1.1
32.67	0	1.2
37.34	0	1.2
43.82	0	1.4
50.75	0	1.7
58.77	0	2.2
68.06	0	2.9
78.82	1.3	3.6
91.28	3.5	4.2
105.7	6.4	4.5
122.4	9.6	4.6
141.8	12.2	4.4
164.2	13.9	4.1
190.1	14.2	3.9
220.2	13	3.9
255	10.7	4.2
295.3	7.7	4.7
342	4.5	5.3
396.1	2.1	5.9
458.7	0.5	6.2
531.2	0.3	6.1
615.1	0	5.6
712.4	0	4.6
825	0	3.4
955.4	0	2.1
1108	0	1
1281	0	0.3
1484	0	0
1718	0	0
1990	0	0
2305	0	0
2669	0	0
3091	0	0
3580	0	0.2
4145	0	0.6
4801	0	1.2
5580	0	1.9
6439	0	0
7456	0	0
8635	0	0

## Sheet: Supplementary Fig.4b
	Time (h)	tPA release (%)
-H2O2	0	0	0	0
	0.5	2.41	3.29	3.46
	1	5.93	4.03	4.63
	2	6.12	6.25	8.56
	3	8.59	8.24	12.89
	6	9.48	8.83	13.94
	12	11.02	10.39	16.97
	24	28.76	23.98	26.28
+H2O2	Time (h)	tPA release (%)
	0	0	0	0
	0.5	24.7	18.92	20.88
	1	40.3	31.49	28.13
	2	48.63	40.37	39.03
	3	52.86	48.41	43.82
	6	58.57	53.92	47.77
	12	63.17	58.92	52.76
	24	68.21	70.32	72.87

## Sheet: Supplementary Fig.5a
	Intensity (Percent)
Size (nm)	-H2O2	+H2O2
0.4	0	0
0.4632	0	0
0.5365	0	0
0.6213	0	0
0.7195	0	0
0.8332	0	0
0.9549	0	0
1.117	0	0
1.294	0	0
1.499	0	0
1.736	0	0
2.01	0	0
2.328	0	0
2.696	0	0
3.122	0	0
3.615	0	0
4.187	0	0
4.849	0	0
5.615	0	0
6.503	0	0
7.531	0	0
8.721	0	0
10.1	0	0
11.7	0	0
13.54	0	0
15.89	0	0
18.17	0	0
21.04	0	0
24.36	0.2	0
28.21	0.3	0
32.67	0.4	0
37.34	0.4	0
43.82	0.6	0
50.75	1.1	0
58.77	2.1	0.6
68.06	3.6	1.6
78.82	5.5	4.6
91.28	7.6	6.8
105.7	9.5	9.1
122.4	11	11
141.8	11.7	12.2
164.2	11.6	12.5
190.1	10.6	11.6
220.2	8.9	9.7
255	6.8	7.2
295.3	4.5	5.4
342	2.5	4.5
396.1	1	2.2
458.7	0.2	0.6
531.2	0	0.3
615.1	0	0
712.4	0	0
825	0	0
955.4	0	0
1108	0	0
1281	0	0
1484	0	0
1718	0	0
1990	0	0
2305	0	0
2669	0	0
3091	0	0
3580	0	0
4145	0	0
4801	0	0
5580	0	0
6439	0	0
7456	0	0
8635	0	0

## Sheet: Supplementary Fig.5b
	Time (h)	tPA release (%)
-H2O2	0	0	0	0
	0.5	0.52	0.68	5.05
	1	0.92	4.11	6.66
	2	1.3	4.61	9.09
	3	4.21	5.37	12.48
	6	8.91	9.76	15.13
	12	10.66	13.19	17.59
	24	25.91	22.36	28.93
+H2O2	Time (h)	tPA release (%)
	0	0	0	0
	0.5	8.44	5.29	3.84
	1	8.98	8.66	1.81
	2	10	10.1	6.22
	3	14.39	12.15	6.84
	6	16.17	14.98	9.17
	12	17.52	17.75	15.36
	24	23.62	24.44	22.2

## Sheet: Fig.2e
		Time (day)	Size (nm)
	Null	1	116.8	113.8	114.1
		2	118.8	122	117
		3	115.2	112.2	109.6
		4	114	119.6	110.5
		5	125.8	123.5	122.8
		6	126.2	120.3	125.8
		7	125.6	122.6	122.8
		Time (day)	Size (nm)
	P	1	127.8	126.4	125.2
		2	128.9	132.5	126.1
		3	129.1	125.5	134.8
		4	129.5	128.8	122.1
		5	128.1	126.3	122.7
		6	132	128.2	126.3
		7	128.4	129.4	127.1
	CP	Time (day)	Size (nm)
		1	117.4	118.5	119.9
		2	122	123.7	125
		3	112	122.2	127.6
		4	125.8	124.7	124.6
		5	106.8	111.9	112
		6	112.3	108.8	107.7
		7	113	108	107

## Sheet: Supplementary Fig.6a
Time (h)	Size (nm)
0	120.9	118.8	120.1
2	119.8	120.6	118
4	122.9	119.5	120.9
6	124.3	123	125.4
8	125.2	130	126.4

## Sheet: Supplementary Fig.6b
		Day
	Size (d.nm)	0	7	15	30
	0.4	0	0	0	0
	0.4632	0	0	0	0
	0.5365	0	0	0	0
	0.6213	0	0	0	0
	0.7195	0	0	0	0
	0.8332	0	0	0	0
	0.9649	0	0	0	0
	1.117	0	0	0	0
	1.294	0	0	0	0
	1.499	0	0	0	0
	1.736	0	0	0	0
	2.01	0	0	0	0
	2.328	0	0	0	0
	2.696	0	0	0	0
	3.122	0	0	0	0
	3.615	0	0	0	0
	4.187	0	0	0	0
	4.849	0	0	0	0
	5.615	0	0	0	0
	6.503	0	0	0	0
	7.531	0	0	0	0
	8.721	0	0	0	0
	10.1	0	0	0	0
	11.7	0	0	0	0
	13.54	0	0	0	0
	15.69	0	0	0	0
	18.17	0	0	0	0
	21.04	0	0	0	0
	24.36	0	0	0	0
	28.21	0	0	0	0
	32.67	0	0	0	0
	37.84	0	0	0	0
	43.82	0	0.1	0	0
	50.75	0	0.8	0	0.4
	58.77	0.1	2.5	0	2.4
	68.06	3.1	5	1.5	5.6
	78.82	8.1	7.9	5.4	9
	91.28	13.1	10.4	10.6	11.9
	105.7	16.3	12.2	15.2	13.3
	122.4	17	13	17.7	13.5
	141.8	15.2	12.6	17.4	12.5
	164.2	11.7	11.2	14.5	10.6
	190.1	7.5	9	9.9	8.2
	220.2	3.7	6.4	5.2	5.7
	255	1.2	4	1.6	3.4
	295.3	1.1	1.9	0.8	1.6
	342	1	0.9	0.2	0.5
	396.1	0.6	0.7	0	0.5
	458.7	0.3	0.6	0	0.4
	531.2	0	0.5	0	0.3
	615.1	0	0.2	0	0.1
	712.4	0	0.1	0	0
	825	0	0	0	0
	955.4	0	0	0	0
	1106	0	0	0	0
	1281	0	0	0	0
	1484	0	0	0	0
	1718	0	0	0	0
	1990	0	0	0	0
	2305	0	0	0	0
	2669	0	0	0	0
	3091	0	0	0	0
	3580	0	0	0	0
	4145	0	0	0	0
	4801	0	0	0	0
	5560	0	0	0	0
	6439	0	0	0	0
	7456	0	0	0	0
	8635	0	0	0	0
	10000	0	0	0	0

## Sheet: Fig.2f
		Time (h)	Remaining (%)
	Null	0	100	100	100
		1	94.04	97.97	98.62
		2	92.05	91.22	93.79
		4	91.39	89.19	88.97
		6	89.4	86.49	89.66
		8	84.77	82.43	88.97
		Time (h)	Remaining (%)
	P	0	100	100	100
		1	74.51	79.33	74.15
		2	59.48	54	53.06
		4	50.98	47.33	47.62
		6	26.8	30.67	33.33
		8	20.26	23.33	16.33
	CP	Time (h)	Remaining (%)
		0	100	100	100
		1	79.31	80	79.61
		2	58.62	68.18	63.16
		4	53.45	45.45	45.39
		6	23.28	28.18	25
		8	11.21	20.91	12.5

[truncated: 50 more sheets: Supplementary Fig.7b, Supplementary Fig.8a, Supplementary Fig.8c, Supplementary Fig.9, Supplementary Fig.10b, Supplementary Fig.11, Supplementary Fig.12b, Supplementary Fig.13b, Fig.3d, Fig.3e, Supplementary Fig.14b, Supplementary Fig.14d, Supplementary Fig.15c, Fig.3g, Supplementary Fig.16, Supplementary Fig.19, Fig.4g, Fig.4h, Supplementary Fig.21d, Supplementary Fig.23b …]
